# Supplementary material for: Examining Pediatric Emergency Utilization Trends Before and After the COVID-19 Pandemic: An Eight-Year Cohort Study from a South Korean Tertiary Center
Source: Children (Basel). 2025 Sep 15;12(9):1232. doi: 10.3390/children12091232 (PMC12468405; doi:10.3390/children12091232)
Supplement: Supplementary file 1 [file children-12-01232-s001.zip]

Archive with 3 entries (3 files):
- children-3814337 supplemental Figure1.pdf
- children-3814337 supplemental Figure2.pdf
- children-3814337 Table S1.pdf
